# Supplementary material for: Magma dynamics within a basaltic conduit revealed by textural and compositional features of erupted ash: the December 2015 Mt. Etna paroxysms
Source: Sci Rep. 2017 Jul 6;7:4805. doi: 10.1038/s41598-017-05065-x (PMC5500471; doi:10.1038/s41598-017-05065-x)
Supplement: Supplementary file 2 — Supplementary Table 1 [file 41598_2017_5065_MOESM2_ESM.xlsx]

## Sheet: Sheet2
Sampling site	Episode #	Sample ID#	Description	MdΦ	σΦ	F1 (wt.%<1 mm)	F2 (wt.% <1/16 mm)
S1	1	1/3_1	top of deposit	-2.5166	1.6783	2.61	0.07
S1	1	1/3_2	1 cm from the top	-1.47711	1.23795	11.71	0.17
S1	1	1/3_3	2 cm from the top	-1.44938	1.23783	8.3	0.18
S1	1	1/3_4	base	-0.927004	0.896149	11.98	0.14
S1	1	1/3_5	bulk tephra
S1	1	1/3_6	scoriae on the top
S2	1	1/3_7	top of deposit	-1.56152	1.70038	18.83	0.21
S2	1	1/3_8	1 cm from the top	-1.92741	1.51538	7.44	0.19
S2	1	1/3_9	2 cm from the top	-2.06474	1.10625	5.58	0.63
S2	1	1/3_10	3 cm from the top	-1.64293	1.10984	5.38	0.24
S2	1	1/3_11	base	-1.11176	0.944952	9.61	0.7
S2	1	1/3_12	scoriae on the top
S3	1	1/3_13	bulk tephra
S4	1	1/3_14	bulk tephra
S6	1	1/3_15	bulk tephra
S7	1	1/3_16	bulk tephra
S8	2	2_1	bulk tephra
S8	2	2_1x	bulk tephra
S9	2	2_3	bulk tephra	-0.587983	1.24389	29.6	0.83
S10	2	2_4	bulk tephra
S11	4	4_1	bulk tephra	2.72209	0.925621	99.08	12.02
