# Supplementary material for: Magma dynamics within a basaltic conduit revealed by textural and compositional features of erupted ash: the December 2015 Mt. Etna paroxysms
Source: Sci Rep. 2017 Jul 6;7:4805. doi: 10.1038/s41598-017-05065-x (PMC5500471; doi:10.1038/s41598-017-05065-x)
Supplement: Supplementary file 3 — Supplementary Table 2 [file 41598_2017_5065_MOESM3_ESM.xlsx]

## Sheet: Sheet1
				Segment A		Segment B				Segment C
Episode	Type	﻿Volume of plagioclase (%)	Aspect Ratio (max /min length)	Slope	Intercept without counterslope	Size Interval (mm)	Slope	Intercept	R2	Slope	Intercept	R2	residence time (hours)
Episode #1 base	HC	20.55	9.5	1936.73	24.1255	5.6-56.2	156.146	19.3311	0.99				52
Episode #1 base	MC	19.54	9.5	2792.75	25.5988	3.8-37.5	216.175	20.4783	0.9899	69.57	15.1	0.99	35
Episode #1 base	PC	0.2171	2.8			5.1-12.7	330	17.2743	*				12
Episode #1 top	HC	20.83	8.7	2092.11	23.7808	2.7-42.5	160.237	19.2789	0.9689	67.3771	15.8269	0.98	39
Episode #1 top	MC	17.72	9.2	1523.81	23.2371	5.9-59.5	155.586	19.038	0.996823	25	11.2575	*	55
Episode #1 top	PC	4.05	6.7	2639.47	22.845	1.5-9.3	576.469	20.6592	0.997	148.059	16.0462	0.98281	9
Episode #2	HC	15.95	6	1394.54	23.3866	5.1-31.9	265.303	19.9421	0.99318	51.7291	13.757	0.934044	30
Episode #2	MC	4.896	7	1852.86	22.7683	3.2-31	260.257	19.1718	0.994	45.45	12.43	*	29
Episode #2	PC	0.5818	2.5	3879.59	23.599	2-8	703.039	19.9192	0.983799				7
Episode #4	HC	12.42	9.2	1562	22.97	3.8-59.5	142.643	18.642	0.98133				55
Episode #4	MC	4.698	9.2	1813	22.486	3.8-37	210.302	18.7735	0.9804				34
Episode #4	PC	2.113	2.8	3912.5	22.7063	5.1-12.7	216.179	16.558	0.973542				12
in bold where counterslope exists
* : only a single bin-size represented
