# Supplementary material for: Magma dynamics within a basaltic conduit revealed by textural and compositional features of erupted ash: the December 2015 Mt. Etna paroxysms
Source: Sci Rep. 2017 Jul 6;7:4805. doi: 10.1038/s41598-017-05065-x (PMC5500471; doi:10.1038/s41598-017-05065-x)
Supplement: Supplementary file 4 — Supplementary Table 3 [file 41598_2017_5065_MOESM4_ESM.xlsx]

## Sheet: Sheet1
Eruptive Episode	Clast ID	Type	N	SiO2	TiO2	Al2O3	FeOtot	MnO	MgO	CaO	Na2O	K2O	P2O5	CaO/Al2O3	FeOtot/MgO
Episode #1 base	1_3-4-1blu	HC	4	49.48 (0.51)	2.24 (0.17)	15.47 (0.12)	11.40 (0.45)	0.31 (0.29)	3.60 (0.22)	4.50 (0.14)	8.23 (0.12)	3.25 (0.10)	1.39 (0.34)	0.53 (0.01)	3.17 (0.20)
Episode #1 base	11-3	HC	4	49.85 (0.41)	2.17 (0.14)	15.85 (0.21)	11.07 (0.11)	0.19 (0.17)	3.72 (0.10)	4.21 (0.26)	8.30 (0.12)	3.02 (0.08)	0.70 (0.12)	0.52 (0.02)	2.98 (0.15)
Episode #1 base	1_3-4-1car	MC	3	49.00 (0.15)	2.08 (0.08)	16.97 (0.23)	10.63 (0.31)	0.21 (0.03)	4.26 (0.22)	4.12 (0.17)	9.14 (0.11)	2.59 (0.27)	1.03 (0.08)	0.54 (<.01)	2.50 (0.08)
Episode #1 base	10-1	MC	4	49.27 (0.64)	2.10 (0.16)	16.86 (0.31)	10.59 (0.37)	0.18 (0.09)	4.37 (0.10)	4.11 (0.14)	9.02 (0.05)	2.60 (0.12)	0.54 (0.04)	0.54 (0.01)	2.43 (0.07)
Episode #1 base	10-3	MC	3	49.14 (0.47)	2.00 (0.08)	16.70 (0.08)	10.60 (0.19)	0.21 (0.09)	4.25 (0.04)	4.16 (0.20)	8.69 (0.01)	2.78 (0.14)	0.53 (0.06)	0.52 (0.01)	2.49 (0.03)
Episode #1 base	10-4	MC	3	49.38 (0.38)	1.93 (0.12)	17.28 (0.32)	10.42 (0.13)	0.14 (0.12)	4.40 (0.17)	4.16 (0.20)	8.76 (0.04)	2.71 (0.09)	0.54 (0.06)	0.51 (0.01)	2.37 (0.09)
Episode #1 base	3-4	MC	3	49.67 (0.25)	1.91 (0.03)	17.01 (0.25)	10.43 (0.30)	0.37 (0.05)	3.93 (0.15)	4.04 (0.06)	8.72 (0.13)	2.63 (0.15)	0.62 (0.10)	0.51 (0.01)	2.65 (0.05)
Episode #1 base	4-2	MC	3	49.33 (0.46)	1.94 (0.12)	16.74 (0.62)	10.21 (1.08)	0.35 (0.20)	4.44 (0.39)	4.16 (0.25)	8.68 (0.12)	2.84 (0.10)	0.65 (0.09)	0.52 (0.03)	2.29 (0.15)
Episode #1 base	4-4	MC	3	49.57 (0.11)	1.87 (0.04)	17.10 (0.05)	10.41 (0.16)	0.26 (0.06)	4.47 (0.11)	4.07 (0.14)	8.99 (0.04)	2.43 (0.18)	0.72 (0.25)	0.53 (0.01)	2.33 (0.06)
Episode #1 base	1_3-4-1d	PC	3	49.56 (0.64)	2.11 (0.18)	16.81 (0.57)	10.75 (0.49)	0.10 (0.01)	4.26 (0.18)	4.08 (0.18)	9.07 (0.10)	2.42 (0.16)	0.92 (0.03)	0.54 (0.01)	2.52 (0.11)
Episode #1 base	1_3-4-2e	PC	3	50.25 (0.17)	2.00 (0.15)	17.06 (0.27)	10.22 (0.26)	0.19 (0.09)	3.85 (0.23)	4.37 (0.29)	8.45 (0.14)	2.73 (0.08)	0.96 (0.10)	0.50 (0.02)	2.66 (0.10)
Episode #1 base	1_3-4-3a	PC	2	49.88 (0.46)	2.01 (0.21)	17.09 (0.04)	10.23 (0.01)	0.32 (0.06)	3.77 (0.01)	4.42 (<.01)	8.46 (0.1)	2.85 (0.25)	0.81 (0.11)	0.50 (<.01)	2.71 (0.04)
Episode #1 base	1_3-4-4c	PC	3	49.74 (0.02)	2.01 (0.06)	16.97 (0.05)	10.41 (0.37)	0.29 (0.10)	3.86 (0.14)	4.26 (0.11)	8.52 (0.09)	2.71 (0.07)	1.15 (0.20)	0.50 (0.01)	2.70 (0.06)
Episode #1 base	1_3-4-4d	PC	2	49.89 (0.04)	1.90 (0.20)	16.92 (0.37)	10.41 (<.01)	0.16 (0.12)	3.75 (0.01)	4.40 (0.08)	8.54 (0.19)	2.73 (0.10)	1.16 (0.01)	0.50 (0.01)	2.78 (0.09)
Episode #1 base	1_3-4-6c	PC	8	50.19 (0.34)	1.98 (0.11)	17.10 (0.18)	10.21 (0.17)	0.17 (0.14)	3.67 (0.23)	4.40 (0.15)	8.08 (0.09)	3.03 (0.15)	0.80 (0.34)	0.47 (0.01)	2.79 (0.08)
Episode #1 base	1_3-4-6f	PC	3	49.98 (0.29)	1.95 (0.03)	16.84 (0.15)	10.39 (0.27)	0.39 (0.05)	3.81 (0.10)	4.36 (0.15)	8.39 (0.03)	2.90 (0.18)	1.20 (0.16)	0.50 (0.01)	2.73 (0.04)
Episode #1 base	1_3-4-6h	PC	11	49.89 (0.37)	1.93 (0.14)	16.91 (0.21)	10.28 (0.17)	0.25 (0.14)	3.71 (0.15)	4.35 (0.27)	8.22 (0.11)	2.88 (0.13)	1.04 (0.34)	0.49 (0.02)	2.77 (0.12)
Episode #1 base	1_3-4-7g	PC	4	49.68 (0.13)	1.95 (0.19)	16.89 (0.19)	10.25 (0.10)	0.24 (0.08)	3.86 (0.10)	4.30 (0.26)	8.47 (0.11)	2.78 (0.10)	1.18 (0.22)	0.50 (0.01)	2.66 (0.04)
Episode #1 base	10-2	PC	3	49.99 (0.44)	1.91 (0.15)	17.14 (0.38)	10.21 (0.27)	0.20 (0.08)	3.99 (0.17)	4.24 (0.06)	8.66 (0.02)	2.55 (0.11)	0.53 (0.11)	0.51 (0.01)	2.56 (0.09)
Episode #1 base	11-1	PC	4	50.14 (0.27)	1.95 (0.13)	17.28 (0.18)	10.17 (0.08)	0.13 (0.18)	4.11 (0.09)	4.25 (0.07)	8.88 (0.09)	2.49 (0.11)	0.53 (0.06)	0.51 (0.01)	2.48 (0.11)
Episode #1 base	11-2	PC	3	50.08 (0.30)	1.83 (0.14)	17.42 (0.07)	9.99 (0.06)	0.08 (0.11)	4.07 (0.11)	4.21 (0.18)	8.71 (0.12)	2.50 (0.06)	0.65 (0.14)	0.50 (0.01)	2.46 (0.05)
Episode #1 base	11-4	PC	3	50.20 (0.23)	1.96 (0.09)	17.26 (0.05)	10.22 (0.21)	0.11 (0.09)	4.04 (0.12)	4.34 (0.07)	8.61 (0.05)	2.67 (0.13)	0.56 (0.20)	0.50 (<.01)	2.53 (0.03)
Episode #1 base	11-g	PC	1	48.98	1.9	16.99	9.74	0.06	4.32	4.03	9.25	2.48	0.56	0.54	2.26
Episode #1 base	3-1	PC	3	50.38 (0.09)	1.95 (0.10)	17.22 (0.17)	10.03 (0.16)	0.38 (0.13)	3.90 (0.13)	4.07 (0.03)	8.44 (0.07)	2.62 (0.02)	0.66 (0.08)	0.49 (0.01)	2.57 (0.10)
Episode #1 base	3-2	PC	3	49.91 (0.07)	2.01 (0.10)	16.88 (0.10)	10.32 (0.14)	0.32 (0.15)	3.98 (0.09)	4.04 (0.08)	8.47 (0.08)	2.59 (0.13)	0.80 (0.03)	0.50 (0.01)	2.60 (0.07)
Episode #1 base	3-3	PC	3	49.04 (0.36)	1.83 (0.14)	17.00 (0.14)	10.19 (0.25)	0.27 (0.14)	4.22 (0.22)	4.02 (0.11)	8.87 (0.07)	2.50 (0.04)	0.57 (0.12)	0.52 (0.01)	2.42 (0.03)
Episode #1 base	4-1	PC	4	49.98 (0.23)	1.93 (0.07)	17.06 (0.17)	10.10 (0.20)	0.24 (0.05)	3.96 (0.06)	4.20 (0.17)	8.61 (0.09)	2.60 (0.17)	0.71 (0.12)	0.50 (0.01)	2.55 (0.08)
Episode #1 base	4-3	PC	3	49.92 (0.47)	1.92 (0.03)	16.91 (0.11)	10.28 (0.17)	0.24 (0.07)	3.97 (0.02)	4.01 (0.04)	8.64 (0.07)	2.53 (0.21)	0.66 (0.07)	0.51 (<.01)	2.59 (0.05)
Episode #1 base	4-A	PC	2	50.96 (0.46)	1.93 (0.27)	17.15 (0.09)	10.35 (0.37)	0.13 (0.15)	3.81 (0.06)	3.99 (0.17)	8.53 (0.04)	2.78 (0.09)	0.54 (0.10)	0.50 (0.01)	2.72 (0.01)
Episode #1 base	4-B	PC	5	50.59 (0.18)	1.89 (0.06)	17.49 (0.19)	10.39 (0.19)	0.12 (0.07)	4.05 (0.07)	3.88 (0.12)	8.77 (0.11)	2.64 (0.07)	0.43 (0.05)	0.50 (0.01)	2.56 (0.05)
Episode #1 top	2_1	HC	3	47.99 (0.24)	2.11 (0.15)	15.58 (0.12)	10.87 (0.69)	0.24 (0.30)	3.86 (0.31)	4.21 (0.26)	8.52 (0.11)	2.90 (0.03)	0.55 (0.07)	0.55 (0.02)	2.82 (0.20)
Episode #1 top	2_3	HC	3	48.36 (0.21)	1.98 (0.23)	16.24 (0.09)	11.19 (0.37)	0.14 (0.13)	4.29 (0.12)	4.07 (0.16)	8.84 (0.10)	2.49 (0.05)	0.47 (0.06)	0.54 (0.01)	2.61 (0.01)
Episode #1 top	7-1azz	HC	3	48.06 (0.54)	2.25 (0.2)	15.64 (0.26)	11.40 (0.40)	0.19 (0.12)	3.76 (0.04)	4.12 (0.16)	8.42 (0.16)	3.01 (0.03)	0.62 (0.07)	0.54 (0.02)	3.04 (0.20)
Episode #1 top	8_2	HC	3	49.35 (0.21)	2.23 (0.06)	15.99 (0.17)	11.43 (0.52)	0.23 (0.08)	4.13 (0.19)	4.00 (0.18)	8.79 (0.21)	2.79 (0.14)	0.58 (0.08)	0.55 (0.01)	2.76 (0.10)
Episode #1 top	8_3	HC	3	48.97 (0.14)	2.14 (0.12)	15.99 (0.48)	11.18 (0.52)	0.17 (0.15)	4.52 (0.03)	4.03 (0.14)	8.98 (0.04)	2.70 (0.09)	0.55 (0.09)	0.56 (0.01)	2.47 (0.05)
Episode #1 top	1_1	MC	7	49.11 (0.43)	1.94 (0.14)	16.64 (0.46)	10.20 (0.48)	0.27 (0.21)	4.25 (0.16)	4.10 (0.20)	8.68 (0.13)	2.57 (0.11)	0.52 (0.14)	0.52 (0.02)	2.40 (0.12)
Episode #1 top	1_2	MC	4	49.10 (0.66)	1.84 (0.11)	16.76 (0.22)	10.35 (0.22)	0.22 (0.09)	4.29 (0.05)	4.08 (0.28)	8.61 (0.08)	2.54 (0.06)	0.54 (0.08)	0.51 (0.02)	2.41 (0.03)
Episode #1 top	1_3	MC	3	48.97 (0.28)	1.97 (0.04)	16.76 (0.09)	10.38 (0.14)	0.22 (0.10)	4.24 (0.16)	3.97 (0.29)	8.84 (0.11)	2.41 (0.02)	0.50 (0.08)	0.53 (0.02)	2.45 (0.06)
Episode #1 top	2_2	MC	4	48.45 (0.49)	1.88 (0.08)	16.94 (0.27)	10.31 (0.51)	0.25 (0.13)	4.33 (0.20)	4.16 (0.19)	8.64 (0.05)	2.69 (0.11)	0.35 (0.07)	0.51 (0.01)	2.38 (0.12)
Episode #1 top	7_1	MC	2	49.00 (0.11)	2.00 (0.09)	16.61 (0.03)	10.65 (0.05)	0.12 (0.05)	4.38 (0.07)	4.02 (0.34)	8.69 (0.08)	2.57 (0.01)	0.61 (0.08)	0.52 (0.02)	2.43 (0.04)
Episode #1 top	7_2	MC	4	48.57 (0.68)	1.95 (0.09)	16.67 (0.45)	9.94 (0.35)	0.25 (0.26)	4.12 (0.34)	3.86 (0.35)	9.05 (0.24)	2.31 (0.09)	0.60 (0.02)	0.54 (0.01)	2.42 (0.11)
Episode #1 top	7_3	MC	3	49.00 (0.07)	2.04 (0.05)	16.10 (0.09)	10.74 (0.10)	0.20 (0.14)	4.28 (0.20)	4.12 (0.22)	8.70 (0.04)	2.70 (0.05)	0.57 (0.18)	0.54 (0.02)	2.51 (0.07)
Episode #1 top	7_4	MC	3	48.54 (0.58)	1.96 (0.09)	16.23 (0.13)	10.58 (0.81)	0.23 (0.13)	4.39 (0.16)	3.91 (0.31)	8.56 (0.16)	2.56 (0.04)	0.56 (0.24)	0.53 (0.02)	2.41 (0.22)
Episode #1 top	8_1	MC	3	49.18 (0.35)	1.98 (0.04)	17.07 (0.17)	10.48 (0.07)	0.15 (0.11)	4.37 (0.13)	3.83 (0.13)	9.29 (0.10)	2.35 (0.05)	0.51 (0.07)	0.54 (<.01)	2.40 (0.07)
Episode #1 top	8_4	MC	3	49.39 (0.27)	1.92 (0.15)	16.88 (0.23)	10.34 (0.24)	0.15 (0.06)	4.38 (0.12)	4.14 (0.13)	8.84 (0.06)	2.55 (0.03)	0.51 (0.12)	0.52 (0.01)	2.36 (0.04)
Episode #1 top	5d	PC	3	50.42 (0.05)	1.96 (0.07)	17.70 (0.14)	9.90 (0.60)	0.20 (0.08)	3.60 (0.16)	4.03 (0.24)	7.93 (0.12)	3.11 (0.14)	0.58 (0.09)	0.45 (0.02)	2.75 (0.22)
Episode #1 top	anew	PC	5	50.04 (0.44)	2.00 (0.07)	17.14 (0.23)	10.01 (0.14)	0.17 (0.12)	3.61 (0.11)	4.26 (0.17)	8.03 (0.14)	3.13 (0.10)	0.65 (0.05)	0.47 (0.01)	2.78 (0.07)
Episode #1 top	bnew	PC	4	50.15 (0.24)	2.06 (0.06)	17.13 (0.07)	9.9 (0.12)	0.23 (0.19)	3.63 (0.11)	4.44 (0.07)	7.87 (0.12)	3.08 (0.09)	0.61 (0.06)	0.46 (<.01)	2.74 (0.12)
Episode #1 top	dnew	PC	5	50.26 (0.14)	2.03 (0.17)	17.12 (0.11)	10.26 (0.17)	0.24 (0.06)	3.69 (0.07)	4.15 (0.19)	8.15 (0.09)	3.06 (0.02)	0.63 (0.12)	0.48 (0.01)	2.78 (0.08)
Episode #1 top	enew	PC	3	50.35 (0.07)	2.05 (0.13)	17.01 (0.21)	10.23 (0.50)	0.30 (0.26)	3.53 (0.05)	4.30 (0.08)	8.15 (0.07)	3.14 (0.14)	0.60 (0.07)	0.48 (0.01)	2.90 (0.13)
Episode #3	8	HC	3	49.93 (0.49)	2.00 (0.25)	16.40 (0.77)	10.51 (0.23)	0.29 (0.03)	3.01 (0.09)	3.89 (0.23)	7.44 (0.34)	3.41 (0.14)	0.43 (0.02)	0.45 (0.01)	3.49 (0.08)
Episode #3	1	MC	3	49.99 (0.05)	1.89 (0.19)	17.02 (0.11)	10.34 (0.12)	0.25 (0.09)	3.76 (0.06)	4.22 (0.17)	7.93 (0.13)	2.92 (0.29)	1.00 (0.04)	0.47 (0.01)	2.75 (0.10)
Episode #3	5	MC	3	49.57 (0.27)	1.89 (0.11)	16.88 (0.05)	10.07 (0.23)	0.10 (0.08)	3.79 (0.13)	4.05 (0.37)	8.27 (0.12)	3.01 (0.02)	0.70 (0.02)	0.49 (0.02)	2.65 (0.02)
Episode #3	23-2c	MC	4	49.88 (0.57)	2.08 (0.11)	16.58 (0.28)	10.81 (0.36)	0.25 (0.10)	3.54 (0.11)	4.26 (0.09)	8.02 (0.21)	3.24 (0.02)	1.11 (0.05)	0.48 (0.01)	3.06 (0.17)
Episode #3	23-4d	MC	3	49.98 (0.32)	2.10 (0.25)	16.48 (0.37)	10.68 (0.28)	0.21 (0.07)	3.76 (0.08)	4.42 (0.13)	8.00 (0.06)	3.22 (0.08)	1.25 (0.07)	0.49 (0.02)	2.84 (0.11)
Episode #3	A	MC	4	50.31 (0.32)	2.00 (0.11)	17.22 (0.09)	9.80 (0.36)	0.17 (0.13)	3.79 (0.07)	4.11 (0.10)	7.98 (0.10)	3.06 (0.06)	0.59 (0.15)	0.46 (<.01)	2.59 (0.13)
Episode #3	B	MC	4	50.30 (0.35)	1.94 (0.05)	17.39 (0.33)	9.88 (0.22)	0.24 (0.10)	3.70 (0.19)	4.30 (0.11)	8.02 (0.13)	2.92 (0.08)	0.65 (0.08)	0.46 (0.01)	2.67 (0.04)
Episode #3	C	MC	4	50.37 (0.29)	1.91 (0.11)	17.03 (0.40)	9.84 (0.58)	0.15 (0.21)	3.77 (0.03)	4.07 (0.33)	8.39 (0.16)	2.81 (0.05)	0.60 (0.16)	0.49 (0.01)	2.61 (0.15)
Episode #3	D	MC	3	50.70 (1.07)	2.02 (0.14)	17.09 (0.28)	9.86 (0.63)	0.09 (0.16)	3.77 (0.18)	3.81 (0.56)	8.04 (0.03)	2.90 (0.04)	0.60 (0.10)	0.47 (0.04)	2.62 (0.18)
Episode #3	H	MC	3	49.46 (0.06)	2.02 (0.02)	16.61 (0.18)	10.34 (0.28)	0.19 (0.10)	3.61 (0.09)	4.05 (0.07)	7.96 (0.08)	3.00 (0.17)	1.51 (0.19)	0.48 (0.01)	2.87 (0.15)
Episode #3	I	MC	3	49.45 (0.11)	1.94 (0.04)	17.02 (0.18)	10.03 (0.69)	0.25 (0.04)	3.76 (0.19)	3.98 (0.10)	8.05 (0.03)	3.07 (0.05)	1.59 (0.10)	0.47 (0.01)	2.67 (0.19)
Episode #3	M	MC	4	49.64 (0.33)	1.93 (0.11)	16.62 (0.08)	10.35 (0.14)	0.14 (0.19)	3.79 (0.07)	4.36 (0.09)	8.01 (0.07)	3.13 (0.07)	1.31 (0.21)	0.48 (<.01)	2.74 (0.18)
Episode #3	2	PC	3	50.02 (0.17)	2.03 (0.12)	17.03 (0.03)	10.12 (0.23)	0.07 (0.12)	3.93 (0.10)	4.25 (0.04)	8.11 (0.04)	2.88 (0.11)	0.96 (0.24)	0.48 (<.01)	2.58 (0.02)
Episode #3	3	PC	3	49.38 (0.23)	1.93 (0.03)	16.98 (0.09)	10.39 (0.17)	0.39 (0.09)	3.94 (0.12)	4.13 (0.22)	8.37 (0.18)	2.71 (0.14)	0.90 (0.09)	0.49 (0.01)	2.64 (0.07)
Episode #3	4	PC	3	49.75 (0.29)	2.03 (0.11)	16.70 (0.27)	10.09 (0.13)	0.11 (0.08)	3.71 (0.10)	3.94 (0.11)	8.00 (0.07)	2.94 (0.10)	0.62 (0.10)	0.48 (<.01)	2.72 (0.09)
Episode #3	E	PC	1	50.01	1.92	17.15	10.67	0.05	3.87	3.89	8.48	2.88	0.45	0.49	2.75
Episode #3	L	PC	3	50.28 (0.12)	1.90 (0.20)	16.85 (0.22)	10.12 (0.09)	0.23 (0.01)	3.71 (0.20)	4.21 (0.14)	7.97 (0.07)	3.17 (0.13)	1.37 (0.33)	0.47 (<.01)	2.73 (0.02)
Episode #4	1	HC	4	49.30 (0.56)	2.19 (0.09)	15.92 (0.44)	11.20 (0.91)	0.19 (0.45)	3.98 (0.55)	3.95 (0.41)	8.39 (0.19)	3.18 (0.06)	0.39 (0.07)	0.53 (0.03)	2.82 (0.16)
Episode #4	3	HC	3	50.53 (0.17)	2.13 (0.04)	16.56 (0.04)	10.44 (0.17)	0.19 (0.17)	3.95 (0.07)	3.79 (0.29)	8.54 (0.19)	2.84 (0.17)	0.48 (0.06)	0.52 (0.02)	2.64 (0.15)
Episode #4	5	MC	3	47.65 (0.15)	2.03 (0.10)	15.52 (0.04)	11.07 (0.32)	0.17 (0.16)	4.00 (0.15)	3.97 (0.32)	8.53 (0.03)	2.54 (0.12)	0.57 (0.07)	0.55 (0.02)	2.77 (0.07)
Episode #4	6	MC	2	48.07 (0.05)	1.72 (0.05)	16.11 (0.01)	10.51 (0.11)	0.11 (0.06)	3.69 (0.40)	4.14 (0.24)	8.29 (0.21)	2.72 (0.06)	0.60 (0.01)	0.51 (0.01)	2.85 (0.08)
Episode #4	2	PC	3	50.69 (0.21)	2.08 (0.10)	17.00 (0.12)	10.27 (0.23)	0.19 (0.13)	3.51 (0.14)	4.01 (0.04)	7.80 (0.05)	3.02 (0.07)	0.53 (0.06)	0.46 (<.01)	2.92 (0.13)
Episode #4	4	PC	4	50.33 (0.57)	1.98 (0.04)	17.07 (0.13)	10.04 (0.25)	0.24 (0.07)	3.60 (0.20)	3.90 (0.22)	7.71 (0.14)	3.07 (0.14)	0.55 (0.09)	0.45 (0.01)	2.79 (0.13)
